# Supplementary material for: Guaroa Virus and Plasmodium vivax Co-Infections, Peruvian Amazon
Source: Emerg Infect Dis. 2020 Apr;26(4):731–7. doi: 10.3201/eid2604.191104 (PMC7101110; doi:10.3201/eid2604.191104)
Supplement: Appendix — Additional results for study of Guaroa virus and Plasmodium vivax co-infections, Peruvian Amazon. [file 19-1104-Techapp-s1.xlsx]

## Sheet: Sheet1
Article DOI: https://doi.org/10.3201/eid2604.191104
Figure 2. Nucleotide alignment of sequences of the 10 RT-PCR positive GROV samples reported in this manuscript and representative strains from South America. Sequence data represents 462/702 nucleotides of the nucleocapsid coding sequence and 154/226 nucleotides of the 5’ non-translated region of the vRNA. Sequences shown represent the positive-sense RNA and is shown as DNA. Sequences correspondi…
1956_Colombia_CoH352111_KM245519	C	G	G	A	A	C	A	G	T	C	C	A	G	T	C	C	T	C	G	A	T	G	A	T	T	C	A	T	T	C	A	C	A	C	T	T	C	A	T	A	G	A	G	T	A	A	G	T	G
1960_Brazil_BeH22063_KM245522	C	G	G	A	A	C	A	G	T	C	C	A	A	T	C	C	T	C	G	A	T	G	A	T	T	C	A	T	T	C	A	C	A	C	T	T	C	A	T	A	G	A	G	T	A	A	G	T	G
2004_Peru_IQD8537_JQ308292	C	G	G	A	A	C	A	G	T	C	C	A	G	T	C	C	T	C	G	A	T	G	A	T	T	C	A	T	T	C	A	C	A	C	T	T	C	A	T	A	G	A	G	T	A	A	G	T	G
2007_Peru_FSJ1340_JQ308290	C+B5:WS5	G	G	A	A	C	A	G	T	C	C	A	G	T	C	C	T	C	G	A	T	G	A	T	T	C	A	T	T	C	A	C	A	C	T	T	C	A	T	A	G	A	G	T	A	A	G	T	G
2007_Peru_FMD1553_JQ308286	C	G	G	A	A	C	A	G	T	C	C	A	G	T	C	C	T	C	G	A	T	G	A	T	T	C	A	T	T	C	A	C	A	C	T	T	C	A	T	A	G	A	G	T	A	A	G	T	G
2007_Bolivia_FVB0546_KM245528	C	G	G	A	A	C	A	G	T	C	C	A	G	T	C	C	T	C	G	A	T	G	A	T	T	C	A	T	T	C	A	C	A	C	T	T	C	A	T	A	G	A	G	T	A	A	G	T	G
2008_Peru_MIS0239_KM245534	C	G	G	A	A	C	A	G	T	C	C	A	G	T	C	C	T	C	G	A	T	G	A	T	T	C	A	T	T	C	A	C	A	C	T	T	C	A	T	A	G	A	G	T	A	A	G	T	G
2014_Peru_FPI10202	C	G	G	A	A	C	A	G	T	C	C	A	G	T	C	C	T	C	G	A	T	G	A	T	T	C	A	T	T	C	A	C	G	C	T	T	C	A	T	A	G	A	G	T	A	A	G	T	G
2014_Peru_FPI11244	C	G	G	A	A	C	A	G	T	C	C	A	G	T	C	C	T	C	G	A	T	G	A	T	T	C	A	T	T	C	A	C	G	C	T	T	C	A	T	A	G	A	G	T	A	A	G	T	G
2014_Peru_FPI10288	C	G	G	A	A	C	A	G	T	C	C	A	G	T	C	C	T	C	G	A	T	G	A	T	T	C	A	T	T	C	A	C	G	C	T	T	C	A	T	A	G	A	G	T	A	A	G	T	G
2014_Peru_FPI10425	C	G	G	A	A	C	A	G	T	C	C	A	G	T	C	C	T	C	G	A	T	G	A	T	T	C	A	T	T	C	A	C	G	C	T	T	C	A	T	A	G	A	G	T	A	A	G	T	G
2014_Peru_FPI10755	C	G	G	A	A	C	A	G	T	C	C	A	G	T	C	C	T	C	G	A	T	G	A	T	T	C	A	T	T	C	A	C	G	C	T	T	C	A	T	A	G	A	G	T	A	A	G	T	G
2014_Peru_FPI10437	C	G	G	A	A	C	A	G	T	C	C	A	G	T	C	C	T	C	G	A	T	G	A	T	T	C	A	T	T	C	A	C	G	C	T	T	C	A	T	A	G	A	G	T	A	A	G	T	G
2014_Peru_FPI10433	C	G	G	A	A	C	A	G	T	C	C	A	G	T	C	C	T	C	G	A	T	G	A	T	T	C	A	T	T	C	A	C	G	C	T	T	C	A	T	A	G	A	G	T	A	A	G	T	G
2014_Peru_FPI10110	C	G	G	A	A	C	A	G	T	C	C	A	G	T	C	C	T	C	G	A	T	G	A	T	T	C	A	T	T	C	A	C	G	C	T	T	C	A	T	A	G	A	G	T	A	A	G	T	G
2014_Peru_FPI10492	C	G	G	A	A	C	A	G	T	C	C	A	G	T	C	C	T	C	G	A	T	G	A	T	T	C	A	T	T	C	A	C	G	C	T	T	C	A	T	A	G	A	G	T	A	A	G	T	G
2014_Peru_FPI10450	C	G	G	A	A	C	A	G	T	C	C	A	G	T	C	C	T	C	G	A	T	G	A	T	T	C	A	T	T	C	A	C	G	C	T	T	C	A	T	A	G	A	G	T	A	A	G	T	G
AA (81-131)	R			N			S			P			V			L			D			D			S			F			T			L			H			R			V			S			G
1956_Colombia_CoH352111_KM245519	A	T	C	A	C	A	T	G	G	G	A	A	G	A	T	G	G	A	C	C	A	G	A	G	G	T	T	T	A	T	C	T	T	T	C	C	T	T	T	T	T	C	C	C	A	G	G	T	A
1960_Brazil_BeH22063_KM245522	A	T	C	A	C	A	T	G	G	G	A	A	G	A	T	G	G	A	C	C	A	G	A	G	G	T	T	T	A	T	C	T	C	T	C	C	T	T	T	T	T	C	C	C	A	G	G	T	A
2004_Peru_IQD8537_JQ308292	A	T	C	A	C	A	T	G	G	G	A	A	G	A	T	G	G	A	C	C	A	G	A	G	G	T	T	T	A	T	C	T	T	T	C	C	T	T	T	T	T	C	C	C	A	G	G	T	A
2007_Peru_FSJ1340_JQ308290	A	T	C	A	C	A	T	G	G	G	A	A	G	A	T	G	G	A	C	C	A	G	A	G	G	T	T	T	A	T	C	T	T	T	C	C	T	T	T	T	T	C	C	C	A	G	G	T	A
2007_Peru_FMD1553_JQ308286	A	T	C	A	C	A	T	G	G	G	A	A	G	A	T	G	G	A	C	C	A	G	A	G	G	T	T	T	A	T	C	T	T	T	C	C	T	T	T	T	T	C	C	C	A	G	G	T	A
2007_Bolivia_FVB0546_KM245528	A	T	C	A	C	A	T	G	G	G	A	A	G	A	T	G	G	A	C	C	A	G	A	G	G	T	T	T	A	T	C	T	T	T	C	C	T	T	T	T	T	C	C	C	A	G	G	T	A
2008_Peru_MIS0239_KM245534	A	T	C	A	C	A	T	G	G	G	A	A	G	A	T	G	G	A	C	C	A	G	A	G	G	T	T	T	A	T	C	T	T	T	C	C	T	T	T	T	T	C	C	C	A	G	G	T	A
2014_Peru_FPI10202	A	T	C	A	C	A	T	G	G	G	A	A	G	A	T	G	G	A	C	C	A	G	A	G	G	T	T	T	A	T	C	T	T	T	C	C	T	T	T	T	T	C	C	C	A	G	G	T	A
2014_Peru_FPI11244	A	T	C	A	C	A	T	G	G	G	A	A	G	A	T	G	G	A	C	C	A	G	A	G	G	T	T	T	A	T	C	T	T	T	C	C	T	T	T	T	T	C	C	C	A	G	G	T	A
2014_Peru_FPI10288	A	T	C	A	C	A	T	G	G	G	A	A	G	A	T	G	G	A	C	C	A	G	A	G	G	T	T	T	A	T	C	T	T	T	C	C	T	T	T	T	T	C	C	C	A	G	G	T	A
2014_Peru_FPI10425	A	T	C	A	C	A	T	G	G	G	A	A	G	A	T	G	G	A	C	C	A	G	A	G	G	T	T	T	A	T	C	T	T	T	C	C	T	T	T	T	T	C	C	C	A	G	G	T	A
2014_Peru_FPI10755	A	T	C	A	C	A	T	G	G	G	A	A	G	A	T	G	G	A	C	C	A	G	A	G	G	T	T	T	A	T	C	T	T	T	C	C	T	T	T	T	T	C	C	C	A	G	G	T	A
2014_Peru_FPI10437	A	T	C	A	C	A	T	G	G	G	A	A	G	A	T	G	G	A	C	C	A	G	A	G	G	T	T	T	A	T	C	T	T	T	C	C	T	T	T	T	T	C	C	C	A	G	G	T	A
2014_Peru_FPI10433	A	T	C	A	C	A	T	G	G	G	A	A	G	A	T	G	G	A	C	C	A	G	A	G	G	T	T	T	A	T	C	T	T	T	C	C	T	T	T	T	T	C	C	C	A	G	G	T	A
2014_Peru_FPI10110	A	T	C	A	C	A	T	G	G	G	A	A	G	A	T	G	G	A	C	C	A	G	A	G	G	T	T	T	A	T	C	T	T	T	C	C	T	T	T	T	T	C	C	C	A	G	G	T	A
2014_Peru_FPI10492	A	T	C	A	C	A	T	G	G	G	A	A	G	A	T	G	G	A	C	C	A	G	A	G	G	T	T	T	A	T	C	T	T	T	C	C	T	T	T	T	T	C	C	C	A	G	G	T	A
2014_Peru_FPI10450	A	T	C	A	C	A	T	G	G	G	A	A	G	A	T	G	G	A	C	C	A	G	A	G	G	T	T	T	A	T	C	T	T	T	C	C	T	T	T	T	T	C	C	C	A	G	G	T	A
AA (132-182)	I			T			W			E			D			G			P			E			V			Y			L			S			F			F			P			G			T
1956_Colombia_CoH352111_KM245519	C	A	G	A	A	A	T	A	T	G	C	T	G	G	G	T	T	A	G	A	T	G	C	A	T	C	T	C	A	A	T	G	G	A	C	G	C	A	A	C	A	A	A	A	A	T	A	T	A
1960_Brazil_BeH22063_KM245522	C	A	G	A	A	A	T	A	T	G	C	T	G	G	A	T	T	G	G	A	T	G	C	A	G	C	T	C	A	A	T	G	G	A	C	A	C	A	A	C	A	G	A	A	G	T	A	T	A
2004_Peru_IQD8537_JQ308292	C	A	G	A	A	A	T	A	T	G	C	T	G	G	A	T	T	A	G	A	T	G	C	A	T	C	T	C	A	A	T	G	G	A	C	G	C	A	A	C	A	A	A	A	A	T	A	T	A
2007_Peru_FSJ1340_JQ308290	C	A	G	A	A	A	T	A	T	G	C	T	G	G	G	T	T	A	G	A	T	G	C	A	T	C	T	C	A	A	T	G	G	A	C	G	C	A	A	C	A	A	A	A	A	T	A	T	A
2007_Peru_FMD1553_JQ308286	C	A	G	A	A	A	T	A	T	G	C	T	G	G	A	T	T	A	G	A	T	G	C	A	T	C	T	C	A	A	T	G	G	A	C	G	C	A	A	C	A	A	A	A	A	T	A	T	A
2007_Bolivia_FVB0546_KM245528	C	A	G	A	A	A	T	A	T	G	C	T	G	G	G	T	T	A	G	A	T	G	C	A	T	C	T	C	A	A	T	G	G	A	C	G	C	A	A	C	A	A	A	A	A	T	A	T	A
2008_Peru_MIS0239_KM245534	C	A	G	A	A	A	T	A	T	G	C	T	G	G	A	T	T	A	G	A	T	G	C	A	T	C	T	C	A	A	T	G	G	A	C	G	C	A	A	C	A	A	A	A	A	T	A	T	A
2014_Peru_FPI10202	C	A	G	A	A	A	T	A	T	G	C	T	G	G	A	T	T	A	G	A	T	G	C	A	T	C	T	C	A	A	T	G	G	A	C	G	C	A	A	C	A	A	A	A	A	T	A	T	A
2014_Peru_FPI11244	C	A	G	A	A	A	T	A	T	G	C	T	G	G	A	T	T	A	G	A	T	G	C	A	T	C	T	C	A	A	T	G	G	A	C	G	C	A	A	C	A	A	A	A	A	T	A	T	A
2014_Peru_FPI10288	C	A	G	A	A	A	T	A	T	G	C	T	G	G	A	T	T	A	G	A	T	G	C	A	T	C	T	C	A	A	T	G	G	A	C	G	C	A	A	C	A	A	A	A	A	T	A	T	A
2014_Peru_FPI10425	C	A	G	A	A	A	T	A	T	G	C	T	G	G	A	T	T	A	G	A	T	G	C	A	T	C	T	C	A	A	T	G	G	A	C	G	C	A	A	C	A	A	A	A	A	T	A	T	A
2014_Peru_FPI10755	C	A	G	A	A	A	T	A	T	G	C	T	G	G	A	T	T	A	G	A	T	G	C	A	T	C	T	C	A	A	T	G	G	A	C	G	C	A	A	C	A	A	A	A	A	T	A	T	A
2014_Peru_FPI10437	C	A	G	A	A	A	T	A	T	G	C	T	G	G	A	T	T	A	G	A	T	G	C	A	T	C	T	C	A	A	T	G	G	A	C	G	C	A	A	C	A	A	A	A	A	T	A	T	A
2014_Peru_FPI10433	C	A	G	A	A	A	T	A	T	G	C	T	G	G	A	T	T	A	G	A	T	G	C	A	T	C	T	C	A	A	T	G	G	A	C	G	C	A	A	C	A	A	A	A	A	T	A	T	A
2014_Peru_FPI10110	C	A	G	A	A	A	T	A	T	G	C	T	G	G	A	T	T	A	G	A	T	G	C	A	T	C	T	C	A	A	T	G	G	A	C	G	C	A	A	C	A	A	A	A	A	T	A	T	A
2014_Peru_FPI10492	C	A	G	A	A	A	T	A	T	G	C	T	G	G	A	T	T	A	G	A	T	G	C	A	T	C	T	C	A	A	T	G	G	A	C	G	C	A	A	C	A	A	A	A	A	T	A	T	A
2014_Peru_FPI10450	C	A	G	A	A	A	T	A	T	G	C	T	G	G	A	T	T	A	G	A	T	G	C	A	T	C	T	C	A	A	T	G	G	A	C	G	C	A	A	C	A	A	A	A	A	T	A	T	A
AA (183-233)	Q			K			Y			A			G			L			D			A			S			Q			W			T			Q			Q			K			Y			N
1956_Colombia_CoH352111_KM245519	T	T	A	C	A	T	T	A	A	T	T	T	G	A	T	T	A	A	A	T	C	A	T	T	T	A	T	C	T	T	C	T	T	A	A	T	C	A	A	C	A	A	T	T	A	T	A	A	C
1960_Brazil_BeH22063_KM245522	T	T	A	C	A	T	T	A	A	T	T	T	A	A	C	T	A	A	A	T	C	A	T	T	T	A	T	C	T	T	T	T	T	A	A	T	C	A	A	C	A	A	T	T	A	T	A	A	C
2004_Peru_IQD8537_JQ308292	T	T	A	C	A	T	T	A	A	T	T	T	G	A	T	T	A	A	A	T	C	A	T	T	T	A	T	C	T	T	C	T	T	A	A	T	C	A	A	C	A	A	T	T	A	T	A	A	C
2007_Peru_FSJ1340_JQ308290	T	T	A	C	A	T	T	A	A	T	T	T	G	A	T	T	A	A	A	T	C	A	T	T	T	A	T	C	T	T	C	T	T	A	A	T	C	A	A	C	A	A	T	T	A	T	A	A	C
2007_Peru_FMD1553_JQ308286	T	T	A	C	A	T	T	A	A	T	T	T	G	A	T	T	A	A	A	T	C	A	T	T	T	A	T	C	T	T	C	T	T	A	A	T	C	A	A	C	A	A	T	T	A	T	A	A	C
2007_Bolivia_FVB0546_KM245528	T	T	A	T	A	T	T	A	A	T	T	T	G	A	T	T	A	A	A	T	C	A	T	T	T	G	C	C	T	T	C	T	T	A	A	T	C	A	A	C	A	A	T	T	A	T	A	A	C
2008_Peru_MIS0239_KM245534	T	T	A	C	A	T	T	A	A	T	T	T	G	A	T	T	A	A	A	T	C	A	T	T	T	A	T	C	T	T	C	T	T	A	A	T	C	A	A	C	A	A	T	T	A	T	A	A	C
2014_Peru_FPI10202	T	T	A	C	A	T	T	A	A	T	T	T	G	A	T	T	A	A	A	T	C	A	T	T	T	A	T	C	T	T	C	T	T	A	A	T	C	A	A	C	A	G	T	T	A	T	A	A	C
2014_Peru_FPI11244	T	T	A	C	A	T	T	A	A	T	T	T	G	A	T	T	A	A	A	T	C	A	T	T	T	A	T	C	T	T	C	T	T	A	A	T	C	A	A	C	A	G	T	T	A	T	A	A	C
2014_Peru_FPI10288	T	T	A	C	A	T	T	A	A	T	T	T	G	A	T	T	A	A	A	T	C	A	T	T	T	A	T	C	T	T	C	T	T	A	A	T	C	A	A	C	A	G	T	T	A	T	A	A	C
2014_Peru_FPI10425	T	T	A	C	A	T	T	A	A	T	T	T	G	A	T	T	A	A	A	T	C	A	T	T	T	A	T	C	T	T	T	T	T	A	A	T	C	A	A	C	A	G	T	T	A	T	A	A	C
2014_Peru_FPI10755	T	T	A	C	A	T	T	A	A	T	T	T	G	A	T	T	A	A	A	T	C	A	T	T	T	A	T	C	T	T	T	T	T	A	A	T	C	A	A	C	A	G	T	T	A	T	A	A	C
2014_Peru_FPI10437	T	T	A	C	A	T	T	A	A	T	T	T	G	A	T	T	A	A	A	T	C	A	T	T	T	A	T	C	T	T	T	T	T	A	A	T	C	A	A	C	A	G	T	T	A	T	A	A	C
2014_Peru_FPI10433	T	T	A	C	A	T	T	A	A	T	T	T	G	A	T	T	A	A	A	T	C	A	T	T	T	A	T	C	T	T	T	T	T	A	A	T	C	A	A	C	A	G	T	T	A	T	A	A	C
2014_Peru_FPI10110	T	T	A	C	A	T	T	A	A	T	T	T	G	A	T	T	A	A	A	T	C	A	T	T	T	A	T	C	T	T	T	T	T	A	A	T	C	A	A	C	A	G	T	T	A	T	A	A	C
2014_Peru_FPI10492	T	T	A	C	A	T	T	A	A	T	T	T	G	A	T	T	A	A	A	T	C	A	T	T	T	A	T	C	T	T	T	T	T	A	A	T	C	A	A	C	A	G	T	T	A	T	A	A	C
2014_Peru_FPI10450	T	T	A	C	A	T	T	A	A	T	T	T	G	A	T	T	A	A	A	T	C	A	T	T	T	A	T	C	T	T	T	T	T	A	A	T	C	A	A	C	A	G	T	T	A	T	A	A	C
Non-translated region (1-155)
[truncated: 117 more columns]
